# Supplementary material for: Vitamin D increases glucocorticoid efficacy via inhibition of mTORC1 in experimental models of multiple sclerosis
Source: Acta Neuropathol. 2019 Apr 27;138(3):443–56. doi: 10.1007/s00401-019-02018-8 (PMC6689294; doi:10.1007/s00401-019-02018-8)
Supplement: Supplementary file 8 — Supplementary material 8 (XLSX 68 kb) [file 401_2019_2018_MOESM8_ESM.xlsx]

## Sheet: Figure 1a
Figure 1a
	Relative GR Expression (GR/GAPDH) in human CD3+ T cells
No	Control	VD 10nM	VD 100nM
1	0.06	0.073	0.077
2	0.05	0.06	0.075
3	0.55	0.77	0.79
4	0.85	0.89	1
5	0.62	1.43	1.75
6	0.9	1.1	1.24

## Sheet: Figure 1b
Figure 1b
	Annexin V / PI positive human CD3+ T cells in %
No	Control	VD 10nM	MP 75uM	VD 10nM + MP 75uM
1	25.6	27.5	30.5	35.5
2	13.6	13.6	24.6	36.9
3	20	21.8	22.4	28.8
4	14.5	13.7	29.5	49.4
5	24.2	25.8	48.8	55.7
6	9.15	8	30	33.85
7	23.8	23.3	40.8	42.8

## Sheet: Figure 1c
Figure 1c
	Raw Data Figure 1: Annexin V / PI positive murine CD3+ T cells in %
No	Control	VD 100nM	MP 6nM	VD 100nM + MP 6nM	MP 60nM	VD 100nM + MP 60nM	MP 600nM	VD 100nM + MP 600nM
1	30.5	32.5	36.2	36.7	61.9	62.1	78.5	79.8
2	40.8	40.3	52.4	56.6	71.6	73.7	75.1	79.3
3	49.3	49.6	66.1	69.1	85.1	85.8	89.1	90.2
4	36.3	33.1	65.3	68.1	81.6	84.6	85	86.6
5	35	34.3	51.7	52.3	68.2	69.7	72.5	74.2
6	36.1	35.7	46.8	47.7	70.9	73.1	78.2	79.2
7	72.8	71.7	74.1	77	81.6	84.5	88.5	86.9
8	55.2	53.7			67.1	72.3	78.2	78.5
9	61.3	60.4	63.4	66.7	71.3	74.4	77.1	80.1
10	43.3	39	45.3	48	61.2	63.4	69	72.2
		x-fold increase of Annexin V/PI positive murine CD3+ T cells compared to control
		No	MP 6nM	VD 100nM + MP 6nM	MP 60nM	VD 100nM + MP 60nM	MP 600nM	VD 100nM + MP 600nM
		1	1.19	1.13	2.03	1.91	2.57	2.46
		2	1.28	1.4	1.75	1.83	1.84	1.97
		3	1.34	1.39	1.73	1.73	1.81	1.82
		4	1.8	2.06	2.25	2.56	2.34	2.62
		5	1.48	1.52	1.95	2.03	2.07	2.16
		6	1.3	1.34	1.96	2.05	2.17	2.22
		7	1.02	1.07	1.12	1.18	1.22	1.21
		8			1.22	1.35	1.42	1.46
		9	1.03	1.1	1.16	1.23	1.26	1.33
		10	1.05	1.23	1.41	1.63	1.59	1.85

## Sheet: Figure 1d
Figure 1d
	Raw Data Figure 1: Annexin V / PI positive murine CD3+ T cells in %
No	Control	VD 100nM	MP 6nM	VD 100nM + MP 6nM	MP 60nM	VD 100nM + MP 60nM	MP 600nM	VD 100nM + MP 600nM
1	47.8	48.9	48.1	48.5	54	53.4	58.2	57.8
2	48.6	49.2	51.4	52.5	58	61.2	63.6	64.6
3	47.1	49.1	51.2	51.2	59.2	61.7	67.3	69.5
4	30.7	30.6	36.6	36.6	46.2	45.7	49.6	48.9
5	37.3	35.5	41	39	47.8	47.5	51.8	50.7
		x-fold increase of Annexin V/PI positive murine CD3+ T cells compared to control
		No	MP 6nM	VD 100nM + MP 6nM	MP 60nM	VD 100nM + MP 60nM	MP 600nM	VD 100nM + MP 600nM
		1	1.01	0.99	1.13	1.09	1.22	1.18
		2	1.06	1.07	1.19	1.24	1.31	1.31
		3	1.09	1.04	1.26	1.26	1.43	1.42
		4	1.19	1.2	1.5	1.49	1.62	1.6
		5	1.1	1.1	1.28	1.34	1.39	1.43

## Sheet: Figure 2a
Figure 2a
Murine 1.25D serum concentration pmol/l
No	Control	VD 3 * 10 ng
1	57	108
2	27	126
3	24	97
4	29	147
5	20	480

## Sheet: Figure 2b
Figure 2b
Days after initiation of therapy	Control (n=15)															0.8 mg/kg MP (n=10)										10 ng VD (n=11)											10 ng VD + 0.8 mg/kg MP (n=16)
1	2	1	6	0	2	3	6	3	0	6	2	5	0	6	7	4	2	0	7	2	5	1	4	0	1	6	7	2	0	6	0	1	2	6	0	3	0	5	4	1	0	1	6	4	5	0	1	5	0
2	2	3	5	3	3	5	7	7	0	6	3	7	0	7	7	4	5	4	7	3	5	3	5	2	1	7	6	3	3	7	3	2	6	6	1	4	2	6	0	2	0	2	7	7	6	0	3	6	3
3	6	5	4	4	5	6	7	7	0	7	4	7	3	7	7	3	6	6	7	4	6	4	3	4	2	7	5	3	6	7	6	3	6	6	3	5	3	6	3	3	2	6	7	7	5	3	6	4	3
4	5	6	4	5	6	6	7	7	1	6	5	7	4	7	7	3	6	6	7	4	9	6	4	6	2	7	4	3	7	7	6	2	6	6	3	5	5	6	2	3	4	6	6	6	5	4	6	3	4
5	5	6	4	6	6	6	7	7	1	6	3	7	6	5	7	3	5	6	7	4	9	6	5	6	3	6	3	2	6	6	6	2	6	5	5	6	5	6	6	3	4	6	6	6	5	3	6	3	4
6	6	8	3	6	6	5	6	7	2	6	3	7	7	5	7	3	5	6	6	3	9	6	5	5	3	6	4	2	6	6	6	4	6	5	6	5	4	4	6	3	4	5	5	5	5	2	5	3	3
7	8	8	3	5	8	4	5	6	3	6	3	6	7	5	6	3	5	5	6	4	9	6	8	5	2	5	4	2	5	6	8	4	5	5	6	5	5	4	6	3	4	4	4	4	5	2	5	2	3
8	8	8	3	5	8	4	5	6	3	5	3	6	7	5	6	3	4	5	6	3	9	5	8	3	2	5	4	2	6	6	8	4	4	5	5	4	4	3	6	3	3	3	4	6	5	2	4	2	3
9	8	8	3	4	8	5	5	6	3	5	3	6	6	5	6	4	6	4	6	3	9	5	8	2	2	5	4	2	6	5	8	4	3	4	5	3	5	3	6	3	3	3	4	6	5	2	4	3	3
10	8	8	3	4	8	4	5	5	3	7	3	5	6	5	6	4	5	4	6	3	9	4	8	2	2	5	4	2	6	4	8	4	3	4	5	3	5	3	6	5	3	3	4	6	4	2	4	3	3
11	8	8	3	3	8	3	5	4	2	7	3	5	6	5	6	4	5	5	7	2	9	4	8	2	2	4	4	3	7	5	8	4	3	4	5	3	4	2	6	4	2	2	4	6	4	2	3	3	3
12	8	8	3	3	8	4	4	4	2	7	3	4	6	4	6	4	6	5	7	2	9	4	8	2	2	5	4	3	7	4	8	3	3	5	4	3	3	2	5	3	3	2	4	6	5	3	4	3	3
13	8	8	3	4	8	4	4	4	2	7	2	4	6	4	6	4	6	4	9	2	9	4	8	2	2	5	4	3	7	4	8	3	3	5	4	3	3	2	5	3	3	1	3	6	5	2	4	3	5
14	8	8	3	3	8	4	5	5	2	7	2	5	7	4	6	4	5	4	9	2	9	4	8	2	2	5	4	4	7	4	8	3	3	5	4	2	3	1	6	2	3	1	4	5	6	1	6	3	5
15	8	8	3	3	8	4	5	4	2	7	2	5	6	5	6	4	5	5	9	2	9	4	8	2	2	6	4	3	7	5	8	3	3	5	3	2	3	1	6	2	2	0	3	5	6	1	6	3	6
16	8	8	3	3	8	4	5	4	2	7	2	5	7	5	6	4	5	5	9	2	9	3	8	2	2	6	3	3	6	5	8	2	3	6	3	2	4	1	6	2	2	0	3	5	5	1	5	3	6
[truncated: 3 more columns]

## Sheet: Figure 2c
Figure 2c
Days after initiation of therapy	Control (n=18)																		4.0 mg/kg MP (n=16)																10 ng VD (n=16)
1	1	5	4	0	6	0	0	6	0	2	2	0	1.5	1	3	3	4	4	0	6	1	0	3	6	1	6	1	1	0	3	4	1	5	1.5	0	4	6	0	3	3	3	0	4	1	5	2	4	1.5	4
2	2	5	5	0	5	0	4	7	0	4	4	5	5	4	5	3.5	6	5.5	3	5	3	3	4	6	3	6	4	2	0	4.5	4.5	4	7	6	0	5	6	3	3	4	3	2	6	2	6	4	6	4.5	4.5
3	3	5	4	1	4	1	6	8	0	5	4	6	6.5	5	7	6	7	6	3	5	4	4	4	6	6	6	5	2	0	6	4.5	6	7	6.5	1	4	5	3	3	3	6	3	6	2	5	6	7	6.5	7
4	3	5	3	1	4	4	6	8	2	6	3	5	7	7	7	7	7	7	4	4	5	6	3	6	5	4	4	2	2	7	4	7	7	7	2	4	4	3	3	3	6	6	4	2	5	6.5	7	7	7
5	6	6	2	2	3	5	7	8	3	6	3	6	7	7	7	7	7	7	5	4	5	5	2	6	4	3	4	3	3	7	4	7	7	7	1	3	3	3	2	2	6	6	4	3	6	6	7	7	7
6	6	6	2	3	5	6	7	8	4	6	2	5	7	7	7	7	7	7	6	6	5	4	4	6	4	3	5	3	3	7	4	7	7	7	1	5	3	6	1	2	6	6	4	2	6	5	7	7	7
7	6	6	2	6	6	6	7	8	5	6	2	5	7	7	7	6.5	7	7	6	6	4	4	3	6	3	3	4	3	3	7	3	7	6.5	7	1	5	3	6	1	2	6	8	3	3	5	4	7	7	7
8	6	5	2	6	6	6	7	8	6	6	2	5	7	6.5	7	6	7	7	6	6	5	2	4	6	3	3	1	3	3	7	3	7	6.5	7	1	4	2	6	2	2	7	6	3	3	4	4	6.5	7	7
9	6	5	3	5	6	5	7	8	6	5	3	3	6.5	6	7	6	7	5	6	6	5	3	5	6	3	3	3	3	3	6.5	2	7	6.5	7	1	4	2	5	1	2	7	6	3	3	4	3	6.5	6.5	6.5
10	5	4	2	6	6	5	7	8	6	5	3	3	6	6	7	4	7	5	5	7	5	2	5	6	3	2	3	2	2	6	2	7	6	6.5	0	3	2	5	1	1	7	5	3	3	4	3	6	6	6.5
11	5	4	2	6	8	5	7	8	7	5	2	3	6	6	7	4	6.5	5	5	8	5	2	4	6	3	0	3	2	2	6	1.5	7	6	6	0	5	2	5	1	1	6	5	3	2	4	4	6	6	6
12	4	4	2	5	8	5	7	8	6	5	0	3	5	5	7	4	6	4.5	4	8	6	2	3	5	2	2	3	2	1	6	3	7	7	6	0	5	2	5	2	2	6	5	1	1	2	4.5	6	6	6
13	3	6	2	4	8	5	7	8	6	5	0	3	6	5	6.5	4	6	5	3	8	6	3	2	4	3	1	3	2	2	6	2	6.5	7	6	0	5	3	5	1	2	6	5	1	1	3	4.5	5.5	5.5	5.5
14	3	5	2	4	8	5	7	8	6	5	1	2	5	5	7	5	6	5	4	8	7	4	2	4	2	1	3	2	2	5.5	3	7	7	6.5	0	5	3	4	1	1	6	5	1	0	2	4.5	6	6	6
15	3	4	2	3	8	4	7	8	5	4	1	2	5	5.5	7	5	6	5	4	8	7	3	2	4	2	1	3	2	2	6	3.5	7	6.5	7	2	5	2	3	1	1	6	5	1	0	1	4	6	7	6
16	3	4	3	3	8	4	7	8	5	3	1	2	6.5	5	7	4.5	6	6	3	8	7	3	2	3	2	1	2	2	2	6	2.5	6.5	6	7	4	6	2	4	1	2	6	5	1	1	1	5	6	7	6
17	3	4	4	2	8	4	7	8	4	1	1	2	6.5	5	7	4.5	6	6	2	8	7	3	2	3	2	1	2	2	2	6	1.5	7	6	7	3	6	2	3	1	2	6	5	1	1	1	4.5	5	6.5	6
18	3	3	3	2	8	4	7	8	4	1	1	2	6.5	5	7	4.5	6	6	2	8	7	3	2	3	2	2	1	3	1	6	1.5	7	6	6.5	3	6	2	3	1	2	5	5	1	1	1	4	6	6	6
19	3	3	2	2	8	4	7	8	4	1	1	2	6.5	5	6.5	4	6	6	1	8	7	3	2	2	2	1	1	2	1	6	2.5	6.5	6	6	3	6	2	3	1	2	5	4	1	0	1	5	6	6	5.5
20	3	3	2	2	8	3	7	8	4	1	1	2	6	5	7	4	6	6	2	8	7	2	1	2	2	1	1	1	1	6	2	7	6	6	3	5	2	3	1	2	5	4	1	1	1	6.5	6	6	4.5
[truncated: 19 more columns]

## Sheet: Figure 2d
Figure 2d
Days after initiation of therapy	Control (n=9)									4.0 mg/kg MP (n=7)							10 ng VD (n=10)										10 ng VD + 4.0 mg/kg MP (n=9)
1	0	7	0	6	0	5	3	1	7	2	7	6	7	1	1	4	0	6	6	0	6	5	3	7	4	1	0	6	6	6	7	2	1	4	4
2	0	6	1	6	1	7	5	4	7	5	6	6	7	5	5	7	2	6	6	1	5	7	5	7	6	3	0	6	6	6	7	4	4	7	6
3	0	6	2	6	5	7	6	5	7	4	6	8	7	6	7	7	3	5	6	2	5	7	6	7	7	4	0	5	6	5	7	6	7	7	7
4	0	6	3	8	6	7	6	6	8	5	6	8	7	7	7	7	4	6	6	2	5	8	6	7	7	5	0	6	6	5	8	7	7	8	7
5	1	6	4	8	6	7	8	7	8	4	6	8	7	7	7	7	2	6	6	2	5	8	6	7	7	7	0	6	6	5	8	7	7	8	7
6	2	8	4	8	6	7	8	7	8	4	6	8	8	7	7	7	2	6	6	3	5	8	6	7	7	7	0	6	6	6	8	7	7	8	7
7	0	8	3	8	6	7	8	7	8	4	6	8	8	7	6	7	3	6	6	5	5	8	6	7	7	7	6	6	6	6	8	7	8	8	7
8	2	8	2	8	6	7	8	6	8	3	5	8	8	6	5	7	2	6	6	5	5	8	5	7	7	7	6	6	6	5	8	7	8	8	6
9	2	8	2	8	6	7	8	6	8	3	5	8	8	6	4	7	3	5	6	6	5	8	5	7	7	7	6	6	6	5	8	7	8	8	6
10	1	8	2	8	6	7	8	6	8	2	5	8	8	5	4	7	3	5	6	6	5	8	4	6	7	7	5	5	6	4	8	7	8	8	5
11	0	8	3	8	6					2	6	8					2	5	6	6	5						6	5	6	2
12	0	8	2	8	6					2	5	8					2	5	6	6	5						4	4	6	2
13	0	8	2	8	6					2	5	8					2	5	6	6	5						4	4	6	2
14	0	8	2	8	6					1	4	8					2	5	6	5	5						3	2	6	2
15	0	8	2	8	5					1	4	8					2	4	6	5	5						3	3	6	3
16	0	8	2	8	5					1	4	8					2	4	6	5	5						3	3	6	3
17	0	8	1	8	5					1	4	8					1	4	6	5	5						3	3	6	3
18	0	8	1	8	5					1	4	8					1	4	6	5	5						3	3	6	3
19	0	8	1	8	5					1	4	8					1	4	6	4	5						3	3	6	3

## Sheet: Figure 3a
Figure 3a
	25(OH)D serum concentration (nmol/l)
No	RMS: Stable	RMS: steroid-responsive	RMS: steroid-resistant
1	87.1	72.8	28.08
2	17.68	39.26	22.88
3	48.88	20.28	42.38
4	90.48	34.32	34.19
5	10.37	12.22	46.93
6	48.62	144.82	14.35
7	29.38	18.98	13.23
8	56.68	144.82	22.2
9	23.14	27.04	10.37
10	81.9	107.9	19.68
11	61.1	22.6	33.28
12	59.54	86.06	36.01
13	40.82	37.44	14.61
14	58.5	120.12	116.74
15	84.5	29.38	12.48
16	58.24	49.14	22.36
17	19.76	10.37	40.3
18	34.32	77.22	21.58
19	47.58	27.3	10.37
20	54.34	25.22	17.68
21	52.78	17.68	11.44
22	63.96	75.14	10.37
23	66.04	16.9	7.77
24	24.96	32.76	23.4
25	28.86	37.44
26	63.96	28.34
27	18.72	27.82
28	43.16	45.5
29	62.92	83.46
30	78.78	10.37
31	40.04
32	49.92
33	37.44
34	231.92
35	66.04
36	47.32
37	70.46
38	46.54
39	61.62
40	19.76
41	88.4
42	13.26
43	66.3
44	30.94
45	19.24
46	115.44
47	28.6
48	49.92
49	32.5
50	23.66
51	102.7
52	15.6
53	38.22
54	27.82
55	10.37
56	92.82

## Sheet: Figure3b
Figure 3B
	Stable (n=40)	responsive (n=20)	resistant (n=25)
No	25D serum concentration (nmol/l)	25D serum concentration (nmol/l)	25D serum concentration (nmol/l)
1	42	50	31
2	65	80	22
3	47	63	32
4	38	39	26
5	73	33	41
6	38	66	65
7	61	61	82
8	68	77	43
9	87	109	28
10	61	72	17.2
11	95	26	26
12	67	60	34
13	61	78	69
14	42	79	19.4
15	48	46	88
16	70	85	79
17	37	42	52
18	34	27	66
19	64	77	51
20	69	43	14.8
21	71		32
22	59		19.25
23	98		18.75
24	71		42.73
25	30		16
26	104
27	54
28	31
29	92
30	54
31	110
32	78
33	103
34	46
35	63
36	70
37	62
38	80
39	49
40	277

[truncated: 16 more sheets: Figure 4a, Figure 4b, Figure 5a, Figure 5b, Figure 5c, Figure 5d, Figure 6a, Figure 6b, Figure 6c, Online Resource 1, Online Resource 3, Online Resource 5a, Online Resource 5b, Online Resource 7, Online Resource 12a, Online Resource 12b]
